# Supplementary material for: Student Health and Social Care Professionals’ Health Literacy Knowledge: An Exploratory Study
Source: Pharmacy (Basel). 2023 Feb 22;11(2):40. doi: 10.3390/pharmacy11020040 (PMC10037638; doi:10.3390/pharmacy11020040)
Supplement: Supplementary file 1 [file pharmacy-11-00040-s001.zip]

Archive with 1 entries (1 files):
- pharmacy-2176160-supplementary.pdf
